# Supplementary material for: A Statistical Test for Differential Network Analysis Based on Inference of Gaussian Graphical Model
Source: Sci Rep. 2019 Jul 26;9:10863. doi: 10.1038/s41598-019-47362-7 (PMC6659630; doi:10.1038/s41598-019-47362-7)
Supplement: Supplementary file 2 — Supplementary file 1 [file 41598_2019_47362_MOESM2_ESM.zip]

Archive with 1 entries (1 files):
- Source_code.txt
